# Supplementary material for: Evolutionary and Expression Analyses of the Apple Basic Leucine Zipper Transcription Factor Family
Source: Front Plant Sci. 2016 Mar 30;7:376. doi: 10.3389/fpls.2016.00376 (PMC4811886; doi:10.3389/fpls.2016.00376)
Supplement: Supplementary file 2 [file Table2.XLS]

## Sheet: sheet
Supplementary Table 2：Synteny blocks of bZIP genes within apple genome
ID	region1(apple)			region2(apple)			gene in the synteny region		gene name
	chr	start	stop	chr	start	stop	gene1	gene2	gene1	gene2
384	chr3	4588843	4856136	chr3	4856136	4611073	MDP0000120158	MDP0000293847	MdbZIP14	MdbZIP13
33	chr1	10506333	10776069	chr7	15946857	16341528	MDP0000122747	MDP0000138052	NA	MdbZIP35
213	chr15	40776203	41175572	chr10	2141599	1932468	MDP0000129112	MDP0000208334	MdbZIP98	MdbZIP54
465	chr7	15918823	16475677	chr1	10465265	10820741	MDP0000138052	MDP0000197219	MdbZIP35	MdbZIP1
476	chr7	178008	1695279	chr2	36285584	34570739	MDP0000138811	MDP0000180785	MdbZIP30	MdbZIP12
492	chr8	11247737	13402424	chr15	950583	2516030	MDP0000140166	MDP0000190277	MdbZIP44	MdbZIP90
160	chr13	1863276	8818217	chr16	601180	6855456	MDP0000145555	MDP0000250967	MdbZIP76	MdbZIP101
498	chr8	22066077	22752787	chr15	35845174	36582632	MDP0000156309	MDP0000277999	NA	MdbZIP97
77	chr10	7211559	7755278	chr8	8493736	8964224	MDP0000159670	MDP0000319187	MdbZIP55	MdbZIP43
220	chr15	17279077	18133498	chr2	10450195	11276560	MDP0000169473	MDP0000470928	MdbZIP94	NA
341	chr2	31125021	32673379	chr7	2874133	3714842	MDP0000174930	MDP0000320524	MdbZIP7	MdbZIP33
70	chr10	19586691	20232980	chr5	14436033	13678925	MDP0000176747	MDP0000275309	MdbZIP56	MdbZIP24
532	chr9	32449145	33133256	chr17	19109090	19674130	MDP0000178326	MDP0000555457	MdbZIP51	MdbZIP105
342	chr2	34229263	36285584	chr7	2115366	172862	MDP0000180785	MDP0000299504	MdbZIP12	MdbZIP29
265	chr16	1636635	6821956	chr13	2949565	8747953	MDP0000183562	MDP0000891899	MdbZIP102	MdbZIP78
453	chr6	2965469	3898405	chr16	16819561	17889738	MDP0000185553	MDP0000286846	MdbZIP27	MdbZIP103
245	chr15	965933	2520897	chr8	11247737	13402424	MDP0000190277	MDP0000200822	MdbZIP90	MdbZIP45
260	chr15	43852890	44416034	chr8	28113829	27486622	MDP0000198495	MDP0000706379	MdbZIP100	MdbZIP48
250	chr15	35281501	36497104	chr8	21513606	22720664	MDP0000207520	MDP0000250947	NA	MdbZIP47
478	chr7	3794390	4327310	chr2	30942539	30314053	MDP0000215106	MDP0000273211	MdbZIP34	MdbZIP5
100	chr11	34850052	35258048	chr3	32951269	33542818	MDP0000234798	MDP0000437680	MdbZIP63	MdbZIP20
183	chr14	13913425	14614753	chr0	9459271	8988197	MDP0000239688	MDP0000254082	MdbZIP86	NA
339	chr2	12516047	12736886	chr2	12714118	12470746	MDP0000249561	MDP0000265875	MdbZIP2	MdbZIP3
136	chr12	28416337	31637028	chr4	19697007	22959657	MDP0000270365	MDP0000746564	MdbZIP75	NA
149	chr12	20757672	21832869	chr8	397049	1729068	MDP0000280559	MDP0000300820	MdbZIP71	MdbZIP39
354	chr3	2593405	6991233	chr11	3522680	7428624	MDP0000295681	MDP0000297791	MdbZIP15	MdbZIP59
489	chr8	250628	1727811	chr12	20580351	21832869	MDP0000300820	MDP0000479652	MdbZIP39	MdbZIP72
475	chr7	3261520	3638051	chr2	31963255	32550846	MDP0000320524	MDP0000705675	MdbZIP33	NA
523	chr9	4119270	8287966	chr17	4720985	8859450	MDP0000407755	MDP0000863909	MdbZIP50	MdbZIP104
480	chr7	1849728	2115408	chr2	34583885	34229263	MDP0000772633	MDP0000898701	MdbZIP32	MdbZIP8
196	chr14	25560193	27938823	chr6	20833700	23272431	MDP0000905135	MDP0000917315	MdbZIP88	MdbZIP28
