# Supplementary material for: Evolutionary and Expression Analyses of the Apple Basic Leucine Zipper Transcription Factor Family
Source: Front Plant Sci. 2016 Mar 30;7:376. doi: 10.3389/fpls.2016.00376 (PMC4811886; doi:10.3389/fpls.2016.00376)
Supplement: Supplementary file 4 [file Table4.XLS]

## Sheet: Sheet1
Supplementary Table 4: Synteny blocks of bZIP genes between apple and Arabidopsis genomes.
ID	region1(arabidopsis)			region2(apple)			gene in the synteny region		gene name		Ka	KS	Ka/KS
	chr	start	stop	chr	start	stop	gene1	gene2	gene1	gene2
29	Chr1	2105048	2158158	chr11	4673815	5028846	AT1G06850	MDP0000297791	AtbZIP52	MdbZIP59	0.3803	4.4892	0.0847
106	Chr1	8871568	9099754	chr16	888578	1976656	AT1G25500	MDP0000250967	At?	MdbZIP101	0.2016	1.564	0.1289
99	Chr1	17152934	17285670	chr15	2489704	2160155	AT1G45249	MDP0000296303	AtbZIP36	MdbZIP91	0.2759	4.301	0.0641
158	Chr1	18367593	18430319	chr5	28324137	27534910	AT1G49720	MDP0000248567	AtbZIP35	MdbZIP26	0.3911	2.3241	0.1683
187	Chr1	28276426	28627367	chr8	1683342	250628	AT1G75390	MDP0000521934	AtbZIP44	MdbZIP40	0.3118	17.8644	0.0175
92	Chr1	29137626	29303570	chr15	35256761	36465556	AT1G77920	MDP0000277999	AtbZIP50	MdbZIP97	0.2548	2.3756	0.1073
229	Chr2	7261830	7403646	chr10	7755278	7091668	AT2G16770	MDP0000159670	AtbZIP23	MdbZIP55	0.27	2.7232	0.0992
335	Chr2	7261830	7361202	chr8	8964224	8582398	AT2G16770	MDP0000319187	AtbZIP23	MdbZIP43	0.2235	2.4819	0.09
271	Chr2	7679008	7877681	chr15	17332762	18366956	AT2G17770	MDP0000169473	AtbZIP27	MdbZIP94	0.44	2.4857	0.177
334	Chr2	9089326	9173339	chr8	1100260	1423206	AT2G21230	MDP0000300820	AtbZIP30	MdbZIP39	0.4072	3.3606	0.1212
246	Chr2	16954541	17026973	chr12	26145161	26384555	AT2G40620	MDP0000210251	AtbZIP18	MdbZIP74	0.2878	2.1652	0.1329
317	Chr2	16726484	17021315	chr4	2171536	3348982	AT2G40620	MDP0000247372	AtbZIP18	MdbZIP21	0.3758	3.2922	0.1142
328	Chr2	18991171	19093315	chr7	15724973	16752750	AT2G46270	MDP0000138052	AtbZIP55	MdbZIP35	0.2781	2.2326	0.1246
494	Chr3	3905514	3961915	chr7	3446567	3002823	AT3G12250	MDP0000320524	AtbZIP45	MdbZIP33	0.1722	1.5994	0.1077
482	Chr3	6625421	6716099	chr5	28324137	27534910	AT3G19290	MDP0000248567	AtbZIP38	MdbZIP26	0.3533	3.0993	0.114
364	Chr3	22997031	23161854	chr11	34876089	35155089	AT3G62420	MDP0000234798	AtbZIP53	MdbZIP63	0.259	63.009	0.0041
462	Chr3	23087017	23169187	chr3	33074004	33470916	AT3G62420	MDP0000437680	AtbZIP53	MdbZIP20	0.3073	36.5071	0.0084
611	Chr4	461592	506131	chr7	16341528	15704520	AT4G01120	MDP0000138052	AtbZIP54	MdbZIP35	0.3885	1.8304	0.2123
530	Chr4	16667930	16714953	chr10	7755278	7513497	AT4G35040	MDP0000159670	AtbZIP19	MdbZIP55	0.2866	4.795	0.0598
617	Chr4	16656691	16714953	chr8	9172575	8754247	AT4G35040	MDP0000319187	AtbZIP19	MdbZIP43	0.2724	5.6287	0.0484
547	Chr4	16912509	17297722	chr15	17294377	19879436	AT4G35900	MDP0000169473	AtbZIP14	MdbZIP94	0.4789	1.5537	0.3082
614	Chr4	18130268	18217482	chr8	1100260	1423206	AT4G38900	MDP0000300820	AtbZIP29	MdbZIP39	0.3392	4.5794	0.0741
690	Chr5	2453135	2637433	chr14	26065824	27118002	AT5G08141	MDP0000905135	AtbZIP75	MdbZIP88	0.6448	3.2019	0.2014
790	Chr5	2593050	2637433	chr6	22231721	22505305	AT5G08141	MDP0000917315	AtbZIP75	MdbZIP28	0.7858	3.3273	0.2362
677	Chr5	10454393	10864903	chr12	30598547	30185609	AT5G28770	MDP0000270365	AtbZIP63	MdbZIP75	0.374	3.7421	0.0999
727	Chr5	17142820	17257742	chr15	2651322	2152073	AT5G42910	MDP0000296303	AtbZIP15	MdbZIP91	0.5505	4.7627	0.1156
