# Supplementary material for: Evolutionary and Expression Analyses of the Apple Basic Leucine Zipper Transcription Factor Family
Source: Front Plant Sci. 2016 Mar 30;7:376. doi: 10.3389/fpls.2016.00376 (PMC4811886; doi:10.3389/fpls.2016.00376)
Supplement: Supplementary file 5 [file Table5.XLS]

## Sheet: Sheet2
Supplementary Table5 The primer sequences used for semi-quantitative RT-PCR amplification of 11 group A bZIP genes
gene	product size	Primer
MdbZIP5	241	F	5' ACCAAGTTGCGGTGCCT 3'
		R	5' TGACCTTCTGTTTCCTTAGCCT 3'
MdbZIP26	119	F	5' CAACAGCAGCCACTCTTCC 3'
		R	5' TCCACAACCCCAGCCAT 3'
MdbZIP34	256	F	5' GCACGACACTGGTCAATCAA 3'
		R	5' CATCAACCCCAACAAGAGGA 3'
MdbZIP46	254	F	5' AGTTCAGCAACCGAATAGCG 3'
		R	5' CCTCATTCCAGGACTACCCA 3'
MdbZIP48	112	F	5' CGAAAATGGCGGTGGTT 3'
		R	5' TGCTTGTGGTGACGGTTGT 3'
MdbZIP54	207	F	5' CTAAACAACTACCAGAACAGCAAC 3'
		R	5' CGCCAAACTTCGTCAACAG 3'
MdbZIP66	274	F	5' CCCCTCGTCAGCCTACTTT 3'
		R	5' AACCGCAGACCCACTTTG 3'
MdbZIP70	233	F	5' GTAACGCCAGCGACAACA 3'
		R	5' CAATAGAGCAGGACCAGTGATAG 3'
MdbZIP91	298	F	5' CCTTGGATAGTTCTTGACCGT 3'
		R	5' CATCATATTTTCGACCCGTAG 3'
MdbZIP98	270	F	5' AGCAACTACCAGAACAGCATCG 3'
		R	5' GTCCTCCAGTGTCATCATCTCATCC 3'
MdbZIP100	252	F	5' CGACGACCATCGCAAGCAT 3'
		R	5' TTCTCCTGCCCGCACCTGAT 3'
